# Supplementary material for: Beyond Bronchiolitis Obliterans: In-Depth Histopathologic Characterization of Bronchiolitis Obliterans Syndrome after Lung Transplantation
Source: J Clin Med. 2021 Dec 27;11(1):111. doi: 10.3390/jcm11010111 (PMC8745215; doi:10.3390/jcm11010111)
Supplement: Supplementary file 1 [file jcm-11-00111-s001.zip]

Archive with 1 entries (1 files):
- jcm-1503384-supplementary.pdf
